# Supplementary material for: Circ_RUSC2 Sequesters miR-661 and Elevates TUSC2 Expression to Suppress Colorectal Cancer Progression
Source: Int J Mol Sci. 2025 Mar 24;26(7):2937. doi: 10.3390/ijms26072937 (PMC11989122; doi:10.3390/ijms26072937)
Supplement: Supplementary file 1 [file ijms-26-02937-s001.zip]

Archive with 1 entries (1 files):
- ijms-3516588-supplementary.pdf
